# Supplementary material for: Progesterone for Acute Traumatic Brain Injury: A Systematic Review of Randomized Controlled Trials
Source: PLoS One. 2015 Oct 16;10(10):e0140624. doi: 10.1371/journal.pone.0140624 (PMC4608716; doi:10.1371/journal.pone.0140624)
Supplement: S2 File — (ZIP) [file pone.0140624.s002.zip]

Archive with 14 entries (13 files):
- Separate figures II-V/II-A.jpg
- Separate figures II-V/II-B.jpg
- Separate figures II-V/III-A.jpg
- Separate figures II-V/III-B.jpg
- Separate figures II-V/IV-A.jpg
- Separate figures II-V/IV-B.jpg
- Separate figures II-V/IV-C.jpg
- Separate figures II-V/IV-D.jpg
- Separate figures II-V/Thumbs.db
- Separate figures II-V/V-A.jpg
- Separate figures II-V/V-B.jpg
- Separate figures II-V/V-C.jpg
- Separate figures II-V/V-D.jpg
- Separate figures II-V/
